# Supplementary material for: hBN Flake Embedded Al2O3 Thin Film for Flexible Moisture Barrier
Source: Materials (Basel). 2021 Dec 1;14(23):7373. doi: 10.3390/ma14237373 (PMC8658176; doi:10.3390/ma14237373)
Supplement: Supplementary file 1 [file materials-14-07373-s001.zip]

Archive with 1 entries (1 files):
- materials-1455480-supplementary.pdf
